# Supplementary material for: A Turn-On Quinazolinone-Based Fluorescence Probe for Selective Detection of Carbon Monoxide
Source: Molecules. 2023 Apr 22;28(9):3654. doi: 10.3390/molecules28093654 (PMC10180483; doi:10.3390/molecules28093654)
Supplement: Supplementary file 1 [file molecules-28-03654-s001.zip]

Archive with 1 entries (1 files):
- molecules-2344751-supplementary.pdf
